# Supplementary material for: Cellular senescence escape and antiviral response discriminate glioblastoma from lower-grade gliomas
Source: Neurooncol Adv. 2026 Apr 8;8(1):vdag122. doi: 10.1093/noajnl/vdag122 (PMC13220956; doi:10.1093/noajnl/vdag122)
Supplement: vdag122_Supplementary_Data [file vdag122_supplementary_data.zip]

Archive with 7 entries (6 files):
- Supplementary_Data (2)/
- Supplementary_Data (2)/Maurencova_Supplementary_Data_R1_clean.docx
- Supplementary_Data (2)/Supplementary Figure S1.tif
- Supplementary_Data (2)/Supplementary Figure S2.tif
- Supplementary_Data (2)/Supplementary Figure S3.tif
- Supplementary_Data (2)/Supplementary Figure S4.tif
- Supplementary_Data (2)/Supplementary Table S1.xlsx
