# Supplementary material for: Cellular senescence escape and antiviral response discriminate glioblastoma from lower-grade gliomas
Source: Neurooncol Adv. 2026 Apr 8;8(1):vdag122. doi: 10.1093/noajnl/vdag122 (PMC13220956; doi:10.1093/noajnl/vdag122)
Supplement: vdag122_Supplementary_Data [file vdag122_supplementary_data.zip › Supplementary_Data (2)/Supplementary Table S1.xlsx]

## Sheet: Sheet1
Putative senescence markers with consistent deregulation (either upregulation or downregulation) in at least three datasets.
Six transcriptomic datasets containing different cell types and different types of senescence: replicative senescence HMEC (E-GEOD-16058), replicative senescence HCAECS (E-GEOD-77239), replicative senescence PTEC (E-MEXP-2683), replicative senescence hMSC (GSE35957), Ras-induced senescence IMR-90 (E-GEOD-19864), and erlotinib-induced senescence NHBE (GSE100014).
FC of individual genes in senescent cells compared to proliferating cells.
Gene	Gene name	IMR90_ras-induced	NHBE_drug-induced	HMEC_replicative	HCAECS_replicative	PTEC_replicative	hMSC_replicative
ARHGAP6	Rho GTPase activating protein 6	9.81217	1.09451	1.40991	2.11931	0.700996	1.25653
IL13RA2	interleukin 13 receptor subunit alpha 2	62.5359	1.95083	1.5305	3.46846	4.41912	2.04382
SAT1	spermidine/spermine N1-acetyltransferase 1	7.50339	1.25629	1.2456	1.27247	0.990405	1.42893
C11orf96	chromosome 11 open reading frame 96	44.9593	8.04695		2.47063	1.17395	0.568914
ADAM19	ADAM metallopeptidase domain 19	0.267745	0.509154	0.710202	1.06268	0.706027	0.6341
CDKN3	cyclin dependent kinase inhibitor 3	0.27827	0.364683	0.593289	0.608075	0.071298	0.100675
KIF18B	kinesin family member 18B	0.385994	0.414918	0.685992	0.13249	0.174132	0.205705
CENPW	centromere protein W	0.243905	0.522848		0.604107	0.21532	0.217341
ASPM	assembly factor for spindle microtubules	0.252328	0.522236	0.636715	0.347848	0.0707695	0.0632614
CCNB2	cyclin B2	0.22947	0.529248	0.517272	0.427928	0.0886523	0.0622105
GAREM1	GRB2 associated regulator of MAPK1 subtype 1	6.82692	1.95319	0.848264	1.53378	1.08444	1.01806
CDCA8	cell division cycle associated 8	0.501531	0.407107	0.509407	0.362119	0.188207	0.274148
NALF1	NALCN channel auxiliary factor 1	2.4245	1.2284	3.61863	0.832671	1.83988	1.60289
BUB1	BUB1 mitotic checkpoint serine/threonine kinase	0.523192	0.405936	0.546025	0.413973	0.060859	0.0545749
CDC20	cell division cycle 20	0.183286	0.306835	0.528841	0.361901	0.0811258	0.0679533
CENPA	centromere protein A	0.433784	0.423197	0.366842	0.302292	0.0757779	0.0793734
PRC1	protein regulator of cytokinesis 1	0.157491	0.493561	0.599363	0.451513	0.103486	0.10844
TTK	TTK protein kinase	0.3907	0.524487	0.432646	0.281132	0.0523552	0.0558301
C17orf58	chromosome 17 open reading frame 58	2.84727	0.725593		0.771899	0.831705	0.598624
KIF20A	kinesin family member 20A	0.241881	0.485873	0.450024	0.47109	0.0682589	0.0402638
FAM83D	family with sequence similarity 83 member D	0.291844	0.558058		0.400824	0.0674474	0.0754517
CEBPB	CCAAT enhancer binding protein beta	2.19933	1.26769	1.15148	1.545	0.919051	1.1629
PLK1	polo like kinase 1	0.587805	0.506802	0.543913	0.466245	0.400334	0.321315
DLGAP5	DLG associated protein 5	0.255922	0.432781	0.415417	0.413445	0.0492054	0.032975
SMC4	structural maintenance of chromosomes 4	0.289123	0.420105	0.693018	0.501204	0.17741	0.191951
CCNA2	cyclin A2	0.334684	0.402578	0.560486	0.429058	0.0699838	0.135053
TUBB4B	tubulin beta 4B class IVb	0.331399	0.693946	0.914676	0.811391	0.422095	0.391142
TPX2	TPX2 microtubule nucleation factor	0.255078	0.427221	0.517662	0.506327	0.135022	0.200218
TGIF1	TGFB induced factor homeobox 1	4.25181	1.75562	0.834245	1.37017	0.909779	0.644419
TK1	thymidine kinase 1	0.315274	0.639678	0.592878	0.583167	0.194305	0.0961282
NEK2	NIMA related kinase 2	0.475846	0.482068	0.517075	0.344756	0.0631968	0.0662309
BUB1B	BUB1 mitotic checkpoint serine/threonine kinase B	0.262759	0.416181	0.419654	0.346676	0.104567	0.0635976
CDCA3	cell division cycle associated 3	0.443022	0.499884	0.449136	0.444283	0.306252	0.343521
IL1R1	interleukin 1 receptor type 1	5.9487	2.40308	1.32076	1.26739	1.29606	0.942204
IGFBP2	insulin like growth factor binding protein 2	14.8443	2.48556	0.372104	35.5939	1.45074	0.485235
CHST2	carbohydrate sulfotransferase 2	1.92735	1.66893	2.0642	3.32548	1.90745	1.02266
ANLN	anillin, actin binding protein	0.138592	0.552386		0.608534	0.103063	0.0690185
OXCT1	3-oxoacid CoA-transferase 1	0.42004	0.669721	1.53633	0.671853	0.321717	0.739639
MELK	maternal embryonic leucine zipper kinase	0.291255	0.575831	0.759413	0.456269	0.251305	0.192931
TMEM106C	transmembrane protein 106C	0.401217	0.672027	1.10304	0.518776	0.495962	0.556026
TYMS	thymidylate synthetase	0.339506	0.60211	0.549568	0.693543	0.174441	0.106177
CEP55	centrosomal protein 55	0.205234	0.435624	0.523062	0.458146	0.0578767	0.0492131
CENPE	centromere protein E	0.368127	0.566439	0.660982	0.317594	0.0981452	0.171488
PBK	PDZ binding kinase	0.230201	0.471411	0.543761	0.465329	0.0742379	0.0391064
MAD2L1	mitotic arrest deficient 2 like 1	0.360538	0.445876	0.521938	0.487632	0.126016	0.156512
LMNB2	lamin B2	0.498436	0.537201	0.701743	0.545969	0.374778	0.514389
DPYSL3	dihydropyrimidinase like 3	0.500204	0.454683	2.31843	0.775583	0.462432	0.804008
MCM10	minichromosome maintenance 10 replication initiation factor	0.588735	0.219398	0.721502	0.284249	0.12449	0.138714
TRIP13	thyroid hormone receptor interactor 13	0.400675	0.338396	0.727339	0.534581	0.195294	0.180745
UBE2C	ubiquitin conjugating enzyme E2 C	0.277345	0.769422	0.461326	0.335245	0.0986578	0.0965006
SKA2	spindle and kinetochore associated complex subunit 2	0.45564	0.940275		0.502666	0.338817	0.494745
PFKP	phosphofructokinase, platelet	0.520505	0.95967	0.760546	0.831199	0.801792	0.353724
HMMR	hyaluronan mediated motility receptor	0.284014	0.470901	0.393139	0.307873	0.0481836	0.050932
MAFB	MAF bZIP transcription factor B	1.4243	3.26573	0.430744	14.0837	1.00473	0.470318
DEPDC1	DEP domain containing 1	0.582774	0.465998	0.567252	0.430956	0.092234	0.144046
SHCBP1	SHC binding and spindle associated 1	0.303409	0.433419	0.591901	0.435835	0.0711019	0.0615338
AMOTL2	angiomotin like 2	0.553359	0.739063	1.09984	0.698103	0.940704	1.01219
UHRF1	ubiquitin like with PHD and ring finger domains 1	0.196059	0.258203		0.327331	0.166735	0.106915
AHR	aryl hydrocarbon receptor	2.2499	1.26181	1.19232	1.21936	0.937247	0.814502
GGH	gamma-glutamyl hydrolase	0.207118	0.687901	0.754254	0.927444	0.402579	0.314121
PTTG1	PTTG1 regulator of sister chromatid separation, securin	0.24494	0.667539	0.640148	0.511441	0.263611	0.128054
PNPLA8	patatin like phospholipase domain containing 8	4.38728	1.59739		1.21963	0.849084	0.940858
LHFPL2	LHFPL tetraspan subfamily member 2	1.97994	1.38374	1.5637	1.11809	0.75236	0.888474
CCNB1	cyclin B1	0.233853	0.43962	0.491423	0.407618	0.136555	0.0864803
C4orf46	chromosome 4 open reading frame 46	0.574519	0.528573		0.617652	0.227042	0.350251
MAP1B	microtubule associated protein 1B	0.412333	0.634456	1.27626	0.883635	2.03082	1.089
FOXM1	forkhead box M1	0.461105	0.437366	0.738369	0.517001	0.152348	0.1373
NUSAP1	nucleolar and spindle associated protein 1	0.185444	0.732436	0.432259	0.363065	0.0975073	0.0428067
H2AX	H2A.X variant histone	0.515147	0.522704	0.689567	0.605395	0.313668	0.489556
RACGAP1	Rac GTPase activating protein 1	0.241139	0.610043	0.644407	0.305844	0.165198	0.212958
LASP1	LIM and SH3 protein 1	0.652802	0.815391	0.895501	0.791028	0.955091	0.962038
TROAP	trophinin associated protein	0.551835	0.636114	0.706024	0.665667	0.489214	0.560801
PIMREG	PICALM interacting mitotic regulator	0.497211	0.605844	0.562773	0.457465	0.234958	0.226379
TANK	TRAF family member associated NFKB activator	2.03383	1.25136	1.05348	1.14472	1.3384	0.823691
TRNP1	TMF1 regulated nuclear protein 1	0.217624	2.05358		1.77858	1.53096	2.62528
ZWINT	ZW10 interacting kinetochore protein	0.249312	0.57038	0.667533	0.475521	0.21725	0.190568
WDR77	WD repeat domain 77	0.53618	0.804013	0.904816	0.770352	0.692985	0.912883
SERPINB2	serpin family B member 2	13.8228	11.7971	0.258646	0.850598	2.50634	11.0666
FOS	Fos proto-oncogene, AP-1 transcription factor subunit	3.19855	1.5894	0.965924	1.73515	0.647958	1.2386
FAHD2A	fumarylacetoacetate hydrolase domain containing 2A	0.65916	0.720626	1.02524	0.794983	0.972828	0.594552
FN3KRP	fructosamine 3 kinase related protein	0.572222	0.86552	1.00753	0.857687	0.683421	0.830143
CDK1	cyclin dependent kinase 1	0.276857	0.799843	0.395767	0.332833	0.102494	0.0435216
JPT1	Jupiter microtubule associated homolog 1	0.414637	0.839836	0.861465	0.930353	0.520424	0.307929
C12orf75	chromosome 12 open reading frame 75	0.399556	0.68488		0.710869	0.999297	0.96291
AURKB	aurora kinase B	0.605531	0.438564	0.549499	0.246407	0.196746	0.148109
NUDT1	nudix hydrolase 1	0.667411	0.726764	0.72177	0.637279	0.510526	0.492647
CDCA5	cell division cycle associated 5	0.442145	0.430419		0.531366	0.18241	0.259227
CENPN	centromere protein N	0.592873	0.465182	0.668501	0.636721	0.176188	0.22975
MKRN1	makorin ring finger protein 1	2.06724	1.18241	0.961411	1.12629	0.883385	0.942922
LMNB1	lamin B1	0.550656	0.36422	0.440809	0.530563	0.0990589	0.196634
HJURP	Holliday junction recognition protein	0.569368	0.312265	0.512474	0.278165	0.126335	0.173826
CENPU	centromere protein U	0.285964	0.432075	0.532658	0.431694	0.185019	0.140984
NUF2	NUF2 component of NDC80 kinetochore complex	0.542012	0.475759		0.349783	0.0604848	0.0641066
PLOD3	procollagen-lysine,2-oxoglutarate 5-dioxygenase 3	0.633213	0.771872	1.25416	1.33359	0.896133	0.570523
KIF2C	kinesin family member 2C	0.509322	0.525554	0.409078	0.295583	0.155815	0.123279
NCAPG2	non-SMC condensin II complex subunit G2	0.476184	0.471474	0.593749	0.515639	0.122366	0.278385
TIMM8A	translocase of inner mitochondrial membrane 8A	0.693174	0.798443	1.1216	0.76374	0.519038	0.84591
RFC3	replication factor C subunit 3	0.56961	0.41561	0.641873	0.369477	0.185004	0.262367
NDC80	NDC80 kinetochore complex component	0.472031	0.432815	0.501402	0.387835	0.0690835	0.0412744
SMAGP	small cell adhesion glycoprotein	0.362254	0.817234	1.22221	0.820254	0.412943	0.709372
KIF23	kinesin family member 23	0.546681	0.667717	0.557789	0.425349	0.0902528	0.180887
POLE2	DNA polymerase epsilon 2, accessory subunit	0.599065	0.310857	0.667897	0.387878	0.14381	0.227481
DKK1	dickkopf WNT signaling pathway inhibitor 1	0.179259	0.623166	1.56962	0.5186	6.1633	1.07553
SCFD2	sec1 family domain containing 2	0.559058	0.678336		0.521034	1.00385	0.905453
TRIM59	tripartite motif containing 59	0.378046	0.400255		0.458231	0.340373	0.687665
FBXO5	F-box protein 5	0.582139	0.437175	0.658991	0.724496	0.145542	0.2145
RYBP	RING1 and YY1 binding protein	1.86608	1.17944	1.09758	1.99587	1.00627	0.805114
KIF11	kinesin family member 11	0.431009	0.526188	0.469538	0.324986	0.0836083	0.0761153
RRM2	ribonucleotide reductase regulatory subunit M2	0.221569	0.568664	0.600256	0.351554	0.159445	0.0329291
ENTPD6	ectonucleoside triphosphate diphosphohydrolase 6	0.512426	0.830395	1.05836	0.890899	0.677165	0.67174
AURKA	aurora kinase A	0.333309	0.434692	0.514298	0.325799	0.209181	0.261782
PSG7	pregnancy specific beta-1-glycoprotein 7	0.480641	1.30333	1.25213	2.67972	1.14269	5.03332
GCAT	glycine C-acetyltransferase	0.577053	0.823765	1.02102	0.687924	0.909252	0.727174
COPS6	COP9 signalosome subunit 6	0.500609	0.835589	0.944752	0.796549	0.795929	0.757429
ICMT	isoprenylcysteine carboxyl methyltransferase	0.543901	0.643237	1.08237	0.811338	0.665148	0.769571
PTGS2	prostaglandin-endoperoxide synthase 2	21.1841	1.34641	0.777891	1.45903	0.999628	0.277707
CTSF	cathepsin F	1.52091	1.221	0.983395	1.43561	2.18986	1.26344
STC1	stanniocalcin 1	3.72117	1.95217	1.66429	3.17314	1.22517	0.763244
PSG1	pregnancy specific beta-1-glycoprotein 1	0.425709	1.41692	1.15308	2.72086	1.14882	4.46797
PCLAF	PCNA clamp associated factor	0.251838	0.706627	0.432257	0.593533	0.174816	0.0643268
RAB9A	RAB9A, member RAS oncogene family	1.80958	1.41273	1.06675	1.12712	1.27274	0.933181
POC1A	POC1 centriolar protein A	0.670876	0.576256		0.517835	0.410747	0.513268
RRM1	ribonucleotide reductase catalytic subunit M1	0.53395	0.65733	0.76343	0.687798	0.257723	0.551869
CDKN2C	cyclin dependent kinase inhibitor 2C	0.479135	0.679201	0.608061	0.479452	0.20251	0.186455
MIR4453HG	MIR4453 host gene	0.781462	0.707855		0.595021	0.703126	0.708946
MCM4	minichromosome maintenance complex component 4	0.568396	0.36805	0.631509	0.484302	0.360031	0.460279
GOT2	glutamic-oxaloacetic transaminase 2	0.680149	0.836938	0.97499	0.69024	0.642275	0.686519
GINS1	GINS complex subunit 1	0.481406	0.396408	0.544152	0.166795	0.238417	0.150817
SNRPA	small nuclear ribonucleoprotein polypeptide A	0.568462	0.809938	0.849641	0.728404	0.494724	0.446185
NR3C1	nuclear receptor subfamily 3 group C member 1	1.92984	1.17647	1.03901	1.4507	0.805371	1.00955
TANC1	tetratricopeptide repeat, ankyrin repeat and coiled-coil containing 1	2.72699	1.62859		1.33004	1.87442	1.54983
SPC24	SPC24 component of NDC80 kinetochore complex	0.692535	0.681509		0.505845	0.516939	0.688187
DDIAS	DNA damage induced apoptosis suppressor	0.782614	0.450293		0.518917	0.22667	0.312487
C7orf50	chromosome 7 open reading frame 50	0.520711	0.80277		0.899734	0.736383	0.866261
RAB8A	RAB8A, member RAS oncogene family	0.692043	0.855776	0.97631	0.779941	0.673065	0.856346
BRIP1	BRCA1 interacting helicase 1	0.845043	0.659253	0.775982	0.350366	0.207999	0.345639
LY6K	lymphocyte antigen 6 family member K	0.752872	0.691313		3.01888	0.532784	0.121174
SLC39A10	solute carrier family 39 member 10	0.400832	0.376012		0.89791	1.59618	1.1885
OIP5	Opa interacting protein 5	0.661952	0.450594	0.656814	0.464371	0.121077	0.222524
BTBD6	BTB domain containing 6	0.636986	0.809385		0.858272	0.420699	0.89469
PSME3	proteasome activator subunit 3	0.576427	0.635782	0.766719	0.680473	0.681441	0.850101
APOBEC3B	apolipoprotein B mRNA editing enzyme catalytic subunit 3B	0.32501	0.933162	0.473101	0.431297	0.0773215	0.0762458
NEIL3	nei like DNA glycosylase 3	0.738876	0.361581	0.736653	0.157889	0.234959	0.20847
PATZ1	POZ/BTB and AT hook containing zinc finger 1	1.42699	0.585343	1.02635	0.628426	0.71296	0.491589
WIPI1	WD repeat domain, phosphoinositide interacting 1	1.94789	2.33298	1.20805	1.7474	1.33028	0.920518
RNASEH2A	ribonuclease H2 subunit A	0.465669	0.468312	0.656147	0.489284	0.272096	0.185288
SRM	spermidine synthase	0.501511	0.63969	0.957129	0.731095	0.780263	0.644277
SNRNP25	small nuclear ribonucleoprotein U11/U12 subunit 25	0.47774	0.59324	1.046	0.695914	0.488036	0.794362
IDH3B	isocitrate dehydrogenase (NAD(+)) 3 non-catalytic subunit beta	0.752521	0.852261	1.00794	0.847196	0.824743	0.854141
MRPL37	mitochondrial ribosomal protein L37	0.563598	0.760298		0.832544	0.631647	0.778469
HMGA1	high mobility group AT-hook 1	0.349316	0.58578	0.835133	0.745125	0.515763	0.493604
KIF14	kinesin family member 14	0.611467	0.676061	0.474228	0.286408	0.113441	0.112675
BNIP3L	BCL2 interacting protein 3 like	1.74687	2.01043	0.874136	1.1898	1.43853	1.108
HDAC2	histone deacetylase 2	1.40164	0.859198	0.903068	0.722601	0.748602	0.576961
UBE2T	ubiquitin conjugating enzyme E2 T	0.508795	0.388212		0.386955	0.317252	0.184905
ALYREF	Aly/REF export factor	0.41874	0.648949		0.721257	0.315936	0.467634
ZSWIM6	zinc finger SWIM-type containing 6	1.97375	1.52506		1.24518	1.14065	0.708274
KLF6	KLF transcription factor 6	0.46096	0.995939	1.56844	0.698881	0.875542	0.546941
HMGN2	high mobility group nucleosomal binding domain 2	0.593752	0.704754	0.798868	0.700215	0.376523	0.592841
TMEM200B	transmembrane protein 200B	0.650749	0.457943		0.630625	0.244702	0.707253
BCS1L	BCS1 homolog, ubiquinol-cytochrome c reductase complex chaperone	0.693846	0.569502	1.0618	0.728187	0.685698	0.849603
FANCI	FA complementation group I	0.5394	0.492428	0.589639	0.37121	0.149834	0.290019
CDC6	cell division cycle 6	0.557237	0.202072	0.707362	0.252635	0.100707	0.13125
TUBGCP4	tubulin gamma complex associated protein 4	0.734556	0.629053	0.959321	0.568767	0.418135	0.702259
CD320	CD320 molecule	0.625835	0.633944	0.939588	0.787829	1.10377	0.590271
TCEA2	transcription elongation factor A2	2.40998	1.57235	1.03616	1.11972	1.72702	1.0316
RAB13	RAB13, member RAS oncogene family	1.64791	1.27161	0.875479	1.34498	1.21717	1.08215
RPL39L	ribosomal protein L39 like	0.735679	0.458322	0.682219	0.290138	0.34182	0.322028
NINJ1	ninjurin 1	1.88814	1.40734	0.998223	2.15595	1.10426	0.72784
TMPO	thymopoietin	0.521129	0.473629	0.579361	0.398884	0.29533	0.272972
ALDH2	aldehyde dehydrogenase 2 family member	2.36243	2.23041	0.698565	1.12805	0.825007	0.608256
CHD1L	chromodomain helicase DNA binding protein 1 like	0.581297	0.840484	0.792183	0.737085	0.810791	0.703283
THOC3	THO complex subunit 3	0.711766	0.852689		0.624222	0.683986	0.717177
RFC2	replication factor C subunit 2	0.74876	0.478986	0.816944	0.529178	0.345978	0.489366
NRM	nurim	0.667338	0.737338		0.786302	0.430767	0.48326
SRSF5	serine and arginine rich splicing factor 5	1.41449	1.18001	1.13898	1.33055	1.12854	1.28303
EXOG	exo/endonuclease G	0.624522	0.714718	0.931681	0.732367	0.698434	0.964763
SPATS2L	spermatogenesis associated serine rich 2 like	0.592308	1.18218	1.32867	1.31371	1.14968	0.881521
DNAJC9	DnaJ heat shock protein family (Hsp40) member C9	0.487486	0.44738	0.788402	0.684446	0.465034	0.454035
PLCXD1	phosphatidylinositol specific phospholipase C X domain containing 1	0.691766	1.14	0.945116	1.02344	0.446763	0.537525
TRMT5	tRNA methyltransferase 5	0.554693	0.702001	0.757155	0.631383	0.359135	0.608674
MAN2B1	mannosidase alpha class 2B member 1	1.54665	1.27737	0.825544	1.17727	1.52345	0.819108
ANP32E	acidic nuclear phosphoprotein 32 family member E	0.448	0.561006	0.705654	0.738241	0.18126	0.447828
RAB31	RAB31, member RAS oncogene family	2.08178	1.16288	1.12646	1.22158	0.514019	0.813251
EXO1	exonuclease 1	0.796004	0.352632	0.492717	0.244014	0.342369	0.314747
CDC45	cell division cycle 45	0.722906	0.401614	0.635225	0.384191	0.198517	0.387314
CKAP2L	cytoskeleton associated protein 2 like	0.800551	0.453016		0.374499	0.161213	0.164007
C3orf14	chromosome 3 open reading frame 14	0.454024	0.548823	0.963206	0.689794	0.440292	0.502794
MXRA5	matrix remodeling associated 5	3.30135	3.15999	1.0978	1.15656	0.270643	1.56657
CKS2	CDC28 protein kinase regulatory subunit 2	0.452789	0.700178	0.494453	0.334418	0.348446	0.152397
BOLA3	bolA family member 3	0.462766	0.645999		0.748296	0.673598	0.578893
MXD4	MAX dimerization protein 4	1.66778	1.81241	0.901439	1.49412	1.66948	1.37974
HECA	hdc homolog, cell cycle regulator	1.7994	1.44266	1.22218	1.32057	0.593646	1.08837
SPAG5	sperm associated antigen 5	0.66472	0.501943	0.613842	0.421552	0.146823	0.233117
ZNF432	zinc finger protein 432	1.43678	1.73312	1.58514	1.63236	1.49941	1.18138
RBBP4	RB binding protein 4, chromatin remodeling factor	2.11991	0.833109	0.8001	0.637592	0.728282	0.611724
DCTPP1	dCTP pyrophosphatase 1	0.654581	0.547193	0.851543	0.705378	0.708369	0.647297
DNA2	DNA replication helicase/nuclease 2	0.763957	0.470678	0.828089	0.252985	0.212813	0.433862
LNX1	ligand of numb-protein X 1	1.79296	1.37946		2.67049	0.761564	1.12118
CYBRD1	cytochrome b reductase 1	0.575036	1.83801	1.10023	1.40084	1.58678	1.99645
CHN1	chimerin 1	0.491749	0.562652	0.550395	0.814147	1.44399	0.561626
RRAD	RRAD, Ras related glycolysis inhibitor and calcium channel regulator	1.35458	7.00754	0.915781	3.28063	0.508438	1.19618
PELI2	pellino E3 ubiquitin protein ligase family member 2	1.73647	1.41807	1.18656	2.27139	0.561689	0.988328
NCAPH	non-SMC condensin I complex subunit H	0.658628	0.454135	0.733871	0.367123	0.155575	0.37337
C12orf43	chromosome 12 open reading frame 43	0.717205	0.714417	0.986028	0.875982	0.574543	0.758261
PLTP	phospholipid transfer protein	2.54361	1.49365	0.722278	1.71237	1.40985	0.553476
COQ3	coenzyme Q3, methyltransferase	0.724867	0.6596	0.882382	0.671409	0.555191	0.958229
DAP	death associated protein	0.636444	0.62947	0.875171	0.754717	0.817231	1.02239
COMMD4	COMM domain containing 4	0.606937	0.867795	0.875924	0.858423	0.617946	0.692874
PRXL2A	peroxiredoxin like 2A	2.88744	1.32095		1.4249	1.40487	0.457157
ABCB10	ATP binding cassette subfamily B member 10	0.417293	0.871497		0.783137	0.351257	0.75224
TOP2A	DNA topoisomerase II alpha	0.31811	0.74015	0.310603	0.209084	0.087827	0.0445643
ACAD9	acyl-CoA dehydrogenase family member 9	0.74993	0.818088		0.746857	0.673185	0.794984
GPR137B	G protein-coupled receptor 137B	2.144	1.28805	1.22263	1.39994	0.942445	1.21902
NAV3	neuron navigator 3	0.430966	0.260422	1.12988	0.590345	0.882186	1.20673
MYO6	myosin VI	2.23749	1.31183	1.21718	1.71823	0.752102	0.965683
MRPL24	mitochondrial ribosomal protein L24	0.711138	0.761415	0.89505	0.696952	0.778333	0.764066
RGS2	regulator of G protein signaling 2	4.88393	2.00141	2.20268	1.20483	0.155185	0.678282
AP1G1	adaptor related protein complex 1 subunit gamma 1	0.596143	0.835088	1.03023	0.85998	0.723738	1.19384
SKA1	spindle and kinetochore associated complex subunit 1	0.822082	0.4697	0.704528	0.478058	0.258435	0.238015
FARSB	phenylalanyl-tRNA synthetase subunit beta	0.670096	0.566974		0.588142	0.581653	0.721149
ANGPTL4	angiopoietin like 4	1.89781	2.10875	1.71235	1.95233	0.984991	0.748557
PRELID1	PRELI domain containing 1	0.60388	0.801423		0.898005	0.649077	0.712533
BMP2	bone morphogenetic protein 2	5.74237	4.0955	0.966322	1.33632	1.27716	0.576419
UBE2L6	ubiquitin conjugating enzyme E2 L6	1.7098	1.43907	1.17413	1.85088	2.83367	0.552275
SGO2	shugoshin 2	0.665253	0.399322		0.351441	0.103036	0.118235
TCF19	transcription factor 19	0.703753	0.323868		0.492279	0.256371	0.326749
MTHFD1	methylenetetrahydrofolate dehydrogenase, cyclohydrolase and formyltetrahydrofolate synthetase 1	0.54633	0.544368	0.773051	0.600002	0.546053	0.53284
PLK4	polo like kinase 4	0.862936	0.434224	0.664588	0.22454	0.200181	0.273268
LCLAT1	lysocardiolipin acyltransferase 1	0.590715	0.6561		0.657028	0.671559	0.985834
IFNGR1	interferon gamma receptor 1	1.65058	1.27232	0.998225	1.89644	1.48871	0.892264
SPOCD1	SPOC domain containing 1	0.697213	1.01125		0.469093	0.878209	0.471662
GNAI1	G protein subunit alpha i1	2.01507	1.30738	1.12871	1.72552	1.39237	1.312
UROS	uroporphyrinogen III synthase	0.681797	0.511188	1.03898	0.810422	0.666661	0.730453
CENPX	centromere protein X	0.56244	0.651052	0.997947	0.626008	0.486242	0.640952
MKI67	marker of proliferation Ki-67	0.677108	0.477453	0.550187	0.521224	0.180957	0.411838
BIRC5	baculoviral IAP repeat containing 5	0.792975	0.544724	0.605246	0.641537	0.382898	0.233941
CIP2A	cellular inhibitor of PP2A	0.876793	0.443354		0.454664	0.318989	0.576823
KIF4A	kinesin family member 4A	0.673928	0.506105	0.534536	0.492876	0.0940434	0.13261
CENPH	centromere protein H	0.726764	0.485006		0.415132	0.246627	0.191762
WDR5	WD repeat domain 5	0.669152	0.722967		0.832958	0.417469	0.722699
STIL	STIL centriolar assembly protein	0.712077	0.39912	0.630963	0.424316	0.242177	0.356739
TOMM34	translocase of outer mitochondrial membrane 34	0.655169	0.670346	1.0046	0.78948	0.713403	0.80681
CAMK2N1	calcium/calmodulin dependent protein kinase II inhibitor 1	0.710552	0.652152	3.60837	0.811331	0.452206	1.61006
GPCPD1	glycerophosphocholine phosphodiesterase 1	2.64944	1.5887		1.35921	0.644622	1.17419
NUFIP2	nuclear FMR1 interacting protein 2	2.1695	1.36339		1.46925	1.22172	1.50267
NELFE	negative elongation factor complex member E	0.747449	0.838767	1.05616	0.823504	0.777138	0.593997
IGBP1	immunoglobulin binding protein 1	1.38645	1.50614	0.922922	1.14237	1.17202	0.892294
KIFC1	kinesin family member C1	0.666477	0.65364	0.703337	0.341046	0.332379	0.555801
RAD51AP1	RAD51 associated protein 1	0.496912	0.482476	0.506509	0.427055	0.10232	0.16785
LMBRD1	LMBR1 domain containing 1	1.37404	1.25603	1.25153	1.25369	1.20413	1.18928
ASF1B	anti-silencing function 1B histone chaperone	0.591016	0.54066	0.775699	0.415166	0.213729	0.382414
FAM98A	family with sequence similarity 98 member A	0.613301	0.816974	1.15643	0.874269	0.820656	0.719625
AKAP7	A-kinase anchoring protein 7	0.814478	0.561675	1.6825	0.454616	0.742357	0.812602
RNF34	ring finger protein 34	0.700302	0.784906	1.0043	0.607213	0.827073	0.816998
EIF2B1	eukaryotic translation initiation factor 2B subunit alpha	0.723837	0.798515	0.928822	0.789177	0.674888	0.789806
STK39	serine/threonine kinase 39	0.531145	0.702754	1.36518	0.438032	0.627256	0.800992
VEGFA	vascular endothelial growth factor A	2.03022	1.27947	0.915639	4.06437	0.373762	0.540843
C5orf22	chromosome 5 open reading frame 22	0.662086	0.756366	1.23474	0.780429	0.519496	1.09669
TIMM10	translocase of inner mitochondrial membrane 10	0.680992	0.659564	0.931812	0.89503	0.593907	0.783879
ADD3	adducin 3	1.66231	1.61587	0.790895	1.83837	1.19762	1.0585
NUDT15	nudix hydrolase 15	0.605708	0.584228	0.985786	0.815718	0.425638	0.695583
SLC25A30	solute carrier family 25 member 30	0.69219	0.705972		0.62126	0.861026	0.950401
SUCLG1	succinate-CoA ligase GDP/ADP-forming subunit alpha	0.761705	0.880129	0.998486	0.763505	0.867447	0.782022
LOC102724701	uncharacterized LOC102724701	0.668858	0.496478		0.528195	0.462281	0.547975
ZFP62	ZFP62 zinc finger protein	1.49004	0.720038		0.491575	0.669104	0.55382
CDCA7	cell division cycle associated 7	0.551669	0.249504		0.202789	0.239842	0.243868
EXOSC9	exosome component 9	0.674095	0.526769	0.82382	0.615248	0.632342	0.601617
C12orf4	chromosome 12 open reading frame 4	0.710855	0.7583	0.931828	0.825958	0.505322	0.765875
UBE2S	ubiquitin conjugating enzyme E2 S	0.522599	0.648077	0.738447	0.70321	0.332354	0.361311
PHB1	prohibitin 1	0.614202	0.736645	0.877368	0.532495	0.755718	0.71646
FAM72C	family with sequence similarity 72 member C	0.68296	0.448828		0.343216	0.0715849	0.140011
CDCA2	cell division cycle associated 2	0.714531	0.456202		0.45279	0.173303	0.440463
ARHGAP11B	Rho GTPase activating protein 11B	0.697829	0.407338		0.137593	0.191081	0.202911
TSEN15	tRNA splicing endonuclease subunit 15	0.632672	0.678389		0.514092	0.549523	0.68501
LSM4	LSM4 homolog, U6 small nuclear RNA and mRNA degradation associated	0.459175	0.814326	0.822989	0.784542	0.730347	0.774066
MLH1	mutL homolog 1	0.779255	0.591669	0.886685	0.651525	0.533096	0.791672
DARS2	aspartyl-tRNA synthetase 2, mitochondrial	0.740524	0.593889	0.681692	0.556752	0.434715	0.736571
SUSD6	sushi domain containing 6	1.71067	1.38916	1.38363	2.72129	1.23202	1.14845
GBP2	guanylate binding protein 2	1.41649	2.41048	0.774779	1.57699	1.12397	0.844086
KDM3A	lysine demethylase 3A	1.82282	1.46889	0.856158	2.84975	1.12017	0.773911
CCNF	cyclin F	0.720337	0.578919	0.786626	0.531919	0.353435	0.377049
HLA-E	major histocompatibility complex, class I, E	1.66698	1.65826	1.56211	1.13969	2.05027	1.03427
BCAR1	BCAR1 scaffold protein, Cas family member	0.780499	0.816274		0.862539	0.977153	0.973242
DEPDC1B	DEP domain containing 1B	0.865032	0.45549		0.235617	0.109651	0.289812
NEMP1	nuclear envelope integral membrane protein 1	0.856609	0.522441	0.812772	0.687786	0.39321	0.704127
SNHG1	small nucleolar RNA host gene 1	1.46873	0.427848		0.531968	0.679891	0.427625
SLC20A2	solute carrier family 20 member 2	0.466858	1.9006	1.57546	1.52266	0.602159	2.1729
LIF	LIF interleukin 6 family cytokine	2.92673	1.21827	1.68095	1.32022	0.975498	0.368252
CBR3	carbonyl reductase 3	0.696009	0.694968	1.11678	0.789416	0.409487	0.630727
HMGB2	high mobility group box 2	0.403454	0.45359	0.642624	0.407586	0.178328	0.26008
CCT7	chaperonin containing TCP1 subunit 7	0.802763	0.682159	0.883228	0.73403	0.743124	0.75985
MCM6	minichromosome maintenance complex component 6	0.596971	0.326208	0.994774	0.473662	0.246574	0.411597
KRT18	keratin 18	0.421006	0.423419	0.089274	0.603637	0.354592	2.02842
DAZAP1	DAZ associated protein 1	0.691602	0.758292	0.75938	0.901873	0.615081	0.631036
PRIM1	DNA primase subunit 1	0.708779	0.302088	0.720855	0.407692	0.124061	0.268247
ANKRD40	ankyrin repeat domain 40	0.830213	0.853827	1.10324	0.609501	0.521849	1.13247
ANKRD26	ankyrin repeat domain containing 26	0.773388	0.73287	1.06576	0.565224	0.806152	1.0387
QPCT	glutaminyl-peptide cyclotransferase	1.98013	0.584715	0.873245	1.13042	1.94944	1.20637
G2E3	G2/M-phase specific E3 ubiquitin protein ligase	1.22818	0.657739		0.449181	0.441943	0.534175
TUBA3C	tubulin alpha 3c	0.783785	0.753762	0.993054	0.833736	0.861622	0.674498
SAE1	SUMO1 activating enzyme subunit 1	0.445212	0.776481	0.862671	0.825691	0.564017	0.68839
ZNF57	zinc finger protein 57	1.29896	1.62448		2.33549	0.716998	0.793453
NDC1	NDC1 transmembrane nucleoporin	0.796675	0.583847	0.613147	0.506541	0.331441	0.426094
SLC25A29	solute carrier family 25 member 29	1.35431	1.51286		1.43397	1.21506	0.893612
INO80E	INO80 complex subunit E	0.738714	0.757096		0.811271	0.758062	0.773873
BORA	BORA aurora kinase A activator	0.858817	0.472197	0.487084	0.258569	0.197356	0.355761
DTL	denticleless E3 ubiquitin protein ligase homolog	0.51519	0.16548	0.621432	0.30547	0.209492	0.0586905
SLU7	SLU7 homolog, splicing factor	1.58986	1.42634		1.20478	0.975095	0.985361
ORAI3	ORAI calcium release-activated calcium modulator 3	1.60733	1.59577	1.196	1.45102	0.930308	0.880466
LRR1	leucine rich repeat protein 1	0.569981	0.404597		0.606863	0.185264	0.491092
TBCE	tubulin folding cofactor E	0.680163	0.769319	0.94239	0.76218	0.676587	0.73288
PSRC1	proline and serine rich coiled-coil 1	0.678046	0.405031	0.575556	0.273174	0.208827	0.259363
SMC6	structural maintenance of chromosomes 6	0.724943	0.738982	0.955895	1.10381	0.505579	0.61595
TIMELESS	timeless circadian regulator	0.736885	0.541348	0.714784	0.451883	0.270775	0.397769
CENPK	centromere protein K	0.488019	0.463801		0.499592	0.117934	0.135598
PTHLH	parathyroid hormone like hormone	1.24836	2.07404	1.46721	1.76407	2.56796	0.987416
ACD	ACD shelterin complex subunit and telomerase recruitment factor	0.832062	0.447513	0.82604	0.762932	0.851638	0.5883
KIF18A	kinesin family member 18A	0.737812	0.493862	0.638445	0.572654	0.138149	0.24623
ZNF503	zinc finger protein 503	2.61371	1.86971		2.34665	0.75685	0.917203
PTTG3P	pituitary tumor-transforming 3, pseudogene	0.794016	0.693976	0.860598	0.490559	0.592551	0.601347
ZNF394	zinc finger protein 394	1.31348	1.62717	1.04451	1.56078	0.95485	0.940758
UBE2E2	ubiquitin conjugating enzyme E2 E2	1.59085	1.35321		1.22831	1.2631	1.40888
NDUFS7	NADH:ubiquinone oxidoreductase core subunit S7	0.563416	0.998228	1.00317	0.878199	0.718871	0.713173
BBS1	Bardet-Biedl syndrome 1	1.45173	1.27058	1.19065	1.26461	1.74894	1.05507
TRIB1	tribbles pseudokinase 1	2.6555	1.44827	1.61866	1.18781	1.24187	0.734044
NFIL3	nuclear factor, interleukin 3 regulated	1.34474	1.484	1.27966	1.15869	0.866015	1.49896
RGCC	regulator of cell cycle	2.07766	1.13947	5.53757	5.74147	0.897575	2.30938
TCHP	trichoplein keratin filament binding	0.741483	0.780336		0.542846	0.341695	0.721509
EIF3I	eukaryotic translation initiation factor 3 subunit I	0.769597	0.809103	0.937405	0.810696	0.713615	0.768392
GOT1	glutamic-oxaloacetic transaminase 1	0.70574	0.638773	0.923967	0.79106	0.937896	0.616393
SPC25	SPC25 component of NDC80 kinetochore complex	0.818801	0.439597	0.523356	0.404462	0.108828	0.0905
TNFRSF21	TNF receptor superfamily member 21	1.76841	2.57015	1.1744	1.81278	0.410256	4.65041
POP1	POP1 homolog, ribonuclease P/MRP subunit	0.735012	0.83077	1.11254	0.425889	0.44307	0.760584
HOXB2	homeobox B2	0.64785	0.65304	1.42657	0.586692	1.25841	0.497489
CEP78	centrosomal protein 78	0.883526	0.490081		0.546341	0.391488	0.707472
NFE2L3	NFE2 like bZIP transcription factor 3	0.568625	0.366798	1.26173	0.886451	1.17128	0.325486
FAM210B	family with sequence similarity 210 member B	1.47927	1.2016		1.29665	1.03596	1.12983
PPIG	peptidylprolyl isomerase G	2.76828	0.852571	0.908616	0.785597	0.885475	0.675735
NBN	nibrin	2.11095	0.565228	0.839109	0.600078	0.82624	0.502109
DUSP6	dual specificity phosphatase 6	2.05429	1.32477	1.53805	1.18452	1.45735	0.397543
ABHD4	abhydrolase domain containing 4, N-acyl phospholipase B	0.813629	1.33902	0.797652	1.19573	1.04425	1.57782
ERCC6L	ERCC excision repair 6 like, spindle assembly checkpoint helicase	0.85879	0.469053	0.82566	0.565611	0.267416	0.362662
NAP1L5	nucleosome assembly protein 1 like 5	0.455325	0.666575		0.812242	1.08715	1.035
GPS1	G protein pathway suppressor 1	0.65816	0.768198	0.930123	0.824293	0.678281	0.888945
ALG14	ALG14 UDP-N-acetylglucosaminyltransferase subunit	0.58603	0.77634		0.760983	0.583911	0.868136
SNRPC	small nuclear ribonucleoprotein polypeptide C	0.723521	0.749682	0.919031	0.757056	0.707455	0.715633
MCM2	minichromosome maintenance complex component 2	0.658078	0.337355	0.711427	0.426436	0.310272	0.283018
TFDP1	transcription factor Dp-1	0.641002	0.673405	0.93846	0.798174	0.551865	0.805521
XRCC6	X-ray repair cross complementing 6	0.79581	0.758155	0.91286	0.708045	0.711806	0.756103
RAB34	RAB34, member RAS oncogene family	0.771309	0.73832		0.566782	0.854792	0.737298
HGH1	HGH1 homolog	0.746795	0.755493	0.996199	0.838307	0.80356	1.11017
ITGA2	integrin subunit alpha 2	1.79357	1.37078	2.02785	1.30749	0.274382	1.56933
HNRNPAB	heterogeneous nuclear ribonucleoprotein A/B	0.766031	0.740101	0.935717	0.793437	0.579025	0.612596
DDX39B	DExD-box helicase 39B	0.754641	0.681184	0.787567	0.752761	0.597943	0.542176
MRPL12	mitochondrial ribosomal protein L12	0.601934	0.752807	0.911909	0.882653	0.799289	0.631814
TFAP2A	transcription factor AP-2 alpha	0.802248	1.57441	2.6573	2.7502	0.733451	1.59847
CASP4	caspase 4	1.77219	1.44564	0.856385	1.57792	1.12042	0.856673
ERLIN1	ER lipid raft associated 1	0.658069	0.787999	1.00451	0.734093	0.705445	0.77436
TCF4	transcription factor 4	2.00602	2.01698	1.05775	1.38152	1.19736	0.703386
RND1	Rho family GTPase 1	1.11709	1.28982	1.18303	1.54171	0.815085	0.969227
LIX1L	limb and CNS expressed 1 like	0.707989	0.505843		0.833313	1.26333	0.784502
TGM2	transglutaminase 2	0.5145	0.56404	0.953382	0.817606	0.986886	1.29996
KLF5	KLF transcription factor 5	1.29446	1.9997	1.52882	1.24127	0.862305	2.32449
MCM5	minichromosome maintenance complex component 5	0.766959	0.3929	0.835252	0.483494	0.315726	0.358031
CIT	citron rho-interacting serine/threonine kinase	0.628623	0.547486	0.628927	0.628813	0.240894	0.284574
EIF2B3	eukaryotic translation initiation factor 2B subunit gamma	0.710608	0.604416	1.07741	0.668114	0.536114	0.825905
ECT2	epithelial cell transforming 2	0.490366	0.505348	0.858301	0.367138	0.458098	0.424754
GPN1	GPN-loop GTPase 1	0.798974	0.763426	1.07048	0.793938	0.607047	0.768643
HYLS1	HYLS1 centriolar and ciliogenesis associated	0.775516	0.548466		0.999234	0.349118	0.408902
MANBA	mannosidase beta	1.6901	1.66877	1.0935	1.21278	1.12948	1.33647
OXSM	3-oxoacyl-ACP synthase, mitochondrial	1.352	0.756494	0.850745	0.432577	0.914335	0.650687
CXCL10	C-X-C motif chemokine ligand 10	4.87373	2.1957	0.959161	1.39111	1.15109	0.624653
EIF2AK4	eukaryotic translation initiation factor 2 alpha kinase 4	0.653994	0.718199		0.769649	0.911912	0.998247
ZCCHC8	zinc finger CCHC-type containing 8	1.38559	0.721663	0.918783	0.421805	0.562739	0.706913
PIBF1	progesterone immunomodulatory binding factor 1	1.4746	0.774308	1.0399	0.46005	0.798474	0.604547
CARD16	caspase recruitment domain family member 16	2.57975	2.92398		2.45069	1.12351	0.617438
ZFPM2	zinc finger protein, FOG family member 2	0.434639	0.355075	1.77865	0.484053	0.944814	1.15931
CYTH2	cytohesin 2	1.41966	1.2746	1.14845	1.1917	1.1847	0.875566
GMNN	geminin DNA replication inhibitor	0.583292	0.358266	0.635909	0.414548	0.190331	0.176508
RAD18	RAD18 E3 ubiquitin protein ligase	0.762622	0.564035		0.536853	0.439522	1.10124
RASSF1	Ras association domain family member 1	0.763267	0.789178	1.20519	0.788491	0.570038	0.918043
KIF20B	kinesin family member 20B	0.727709	0.521354	0.701183	0.394507	0.294777	0.326748
KNSTRN	kinetochore localized astrin (SPAG5) binding protein	0.670162	0.541655		0.460571	0.204944	0.543922
LDLRAD3	low density lipoprotein receptor class A domain containing 3	1.39845	1.95647		1.3206	1.08255	0.764459
PUF60	poly(U) binding splicing factor 60	0.73914	0.764706	0.930545	0.875316	0.674129	0.733949
PTPRM	protein tyrosine phosphatase receptor type M	1.4167	1.65824	1.13202	1.29728	1.86992	1.38626
HMGB3	high mobility group box 3	0.750487	0.791553	0.881724	0.652425	0.45651	0.431033
H2AZ2	H2A.Z variant histone 2	0.667598	0.808204	0.716575	0.82192	0.399001	0.464141
TNC	tenascin C	1.8866	1.37872	0.47333	1.14645	2.23282	0.526128
ARHGEF3	Rho guanine nucleotide exchange factor 3	1.44823	1.62372	2.51795	1.98763	1.03727	1.34003
KDM1A	lysine demethylase 1A	1.3373	0.84217	0.766811	0.763339	0.835821	0.612134
CYC1	cytochrome c1	0.634557	0.83194	1.0886	0.878679	0.718422	0.660661
MOK	MOK protein kinase	0.724441	0.639906	0.675691	0.873695	0.984488	2.1779
DDIT4	DNA damage inducible transcript 4	2.70398	1.37948	0.735239	1.81506	1.13063	0.362759
ITGA3	integrin subunit alpha 3	0.682473	0.818319	0.916483	0.826686	1.42768	1.23363
DDX39A	DExD-box helicase 39A	0.656245	0.54484	0.808537	0.786334	0.225173	0.310972
MCM7	minichromosome maintenance complex component 7	0.846563	0.367718	0.653814	0.541506	0.305069	0.29832
FEN1	flap structure-specific endonuclease 1	0.621953	0.335876	0.813806	0.59806	0.232618	0.341262
ATAD2	ATPase family AAA domain containing 2	0.578193	0.324023	0.595467	0.420009	0.170971	0.355886
RFC4	replication factor C subunit 4	0.671888	0.387674	0.664264	0.395378	0.247552	0.336855
CCNE2	cyclin E2	0.730475	0.254504	1.16341	0.314129	0.161113	0.105363
CDC7	cell division cycle 7	0.821286	0.298673	0.63091	0.223624	0.166119	0.188669
UGT1A1	UDP glucuronosyltransferase family 1 member A1	0.838781	3.52321	1.33136	1.21935	0.540656	1.40225
POLD3	DNA polymerase delta 3, accessory subunit	1.00134	0.413148	0.899951	0.450602	0.385835	0.461253
ZWILCH	zwilch kinetochore protein	0.764979	0.39431	0.720502	0.508519	0.30446	0.289675
RPL22L1	ribosomal protein L22 like 1	0.941103	0.425333		0.815938	0.666469	0.280199
NCAPG	non-SMC condensin I complex subunit G	0.668225	0.452471	0.427	0.361441	0.132881	0.106337
MND1	meiotic nuclear divisions 1	0.931459	0.325381		0.250093	0.215651	0.208886
MDM1	Mdm1 nuclear protein	0.97719	0.403435	0.841774	0.351477	0.461223	0.554703
FIGNL1	fidgetin like 1	0.947823	0.356564		0.581545	0.334991	0.548915
RMI1	RecQ mediated genome instability 1	0.690105	0.452765	0.86386	0.381556	0.260311	0.399569
DONSON	DNA replication fork stabilization factor DONSON	0.773574	0.419844	0.861888	0.638762	0.252948	0.318406
MNS1	meiosis specific nuclear structural 1	0.973387	0.332759	0.861506	0.231362	0.239632	0.461424
OSBPL6	oxysterol binding protein like 6	1.18366	0.428789		0.556183	1.59503	0.533091
FANCG	FA complementation group G	0.929823	0.529097	0.696574	0.434847	0.322387	0.429977
ZNF367	zinc finger protein 367	0.844939	0.281725		0.496358	0.214075	0.126157
CHTF18	chromosome transmission fidelity factor 18	1.02599	0.523401		0.570512	0.514408	0.654057
EXOSC8	exosome component 8	1.16753	0.46224	0.760065	0.613192	0.334844	0.459943
C5orf34	chromosome 5 open reading frame 34	0.90302	0.448216		0.218991	0.402072	0.38792
BARD1	BRCA1 associated RING domain 1	0.819396	0.499172	0.782789	0.363551	0.177616	0.199681
EZH2	enhancer of zeste 2 polycomb repressive complex 2 subunit	0.713059	0.460042	0.625471	0.424954	0.160462	0.200959
DHFR	dihydrofolate reductase	0.742088	0.48817	0.621103	0.45985	0.273768	0.333559
PCNA	proliferating cell nuclear antigen	0.899652	0.491395	0.77943	0.615194	0.287553	0.404765
HAT1	histone acetyltransferase 1	1.23279	0.546263	0.935979	0.757622	0.522118	0.626876
FIRRM	FIGNL1 interacting regulator of recombination and mitosis	0.86312	0.385458	0.682866	0.331091	0.16201	0.428444
KIF15	kinesin family member 15	0.87409	0.431094	0.572441	0.202135	0.187488	0.168931
NASP	nuclear autoantigenic sperm protein	1.15497	0.533592	0.815944	0.555386	0.357838	0.670017
MEST	mesoderm specific transcript	0.268711	0.533913	0.158357	0.0986982	0.632037	1.03435
SKA3	spindle and kinetochore associated complex subunit 3	0.733565	0.454648		0.390449	0.216088	0.397339
NETO2	neuropilin and tolloid like 2	0.690523	0.534354	0.425901	0.651806	0.676445	0.291547
E2F8	E2F transcription factor 8	0.899281	0.413989	0.892784	0.273056	0.0985129	0.294409
OPTN	optineurin	0.538027	1.95615	1.00144	2.10053	1.96696	1.78432
LSM2	LSM2 homolog, U6 small nuclear RNA and mRNA degradation associated	0.803597	0.528081	0.780023	0.641725	0.492908	0.393843
ITGB3BP	integrin subunit beta 3 binding protein	1.05963	0.562007	0.894939	0.533964	0.456838	0.415784
CHEK1	checkpoint kinase 1	0.903344	0.372539	0.868678	0.816897	0.298969	0.251774
ANOS1	anosmin 1	0.949179	1.71081	0.847499	1.16003	3.0225	0.371756
VRK1	VRK serine/threonine kinase 1	0.76108	0.496672	0.875482	0.511955	0.341396	0.357563
TIMM21	translocase of inner mitochondrial membrane 21	0.933169	0.562539		0.631061	0.719974	0.709795
NCAPD2	non-SMC condensin I complex subunit D2	0.880613	0.433283	0.555979	0.446897	0.257073	0.408339
NUP37	nucleoporin 37	0.901096	0.525677	0.874267	0.61037	0.446581	0.625615
MTFR2	mitochondrial fission regulator 2	0.7581	0.508256		0.321632	0.306018	0.179081
B3GALNT1	beta-1,3-N-acetylgalactosaminyltransferase 1 (globoside blood group)	0.931608	0.399114	0.750101	0.591189	0.614888	0.52423
H2AZ1	H2A.Z variant histone 1	0.862662	0.59646	0.70143	0.745803	0.407719	0.370844
KNTC1	kinetochore associated 1	0.840063	0.46411	0.752174	0.514585	0.314262	0.388174
PARP1	poly(ADP-ribose) polymerase 1	0.747181	0.560724	0.809968	0.524272	0.699677	0.512697
ZNF22	zinc finger protein 22	1.13985	0.569793	0.877538	0.86162	0.437663	0.551412
GRAMD2B	GRAM domain containing 2B	0.528515	1.84045	1.31135	1.64172	0.712696	2.97296
COQ2	coenzyme Q2, polyprenyltransferase	0.792105	0.570669	0.766022	0.747113	0.397559	0.377879
BRCA1	BRCA1 DNA repair associated	0.821423	0.400142	0.889501	0.234915	0.326295	0.431512
HMGB1	high mobility group box 1	1.03437	0.537881	0.800409	0.724817	0.467603	0.472715
TOPBP1	DNA topoisomerase II binding protein 1	0.959322	0.543842	0.90422	0.601162	0.363423	0.623809
TMEM158	transmembrane protein 158	1.06608	1.98317	3.55471	1.44457	1.04141	0.964463
DBF4	DBF4 zinc finger	0.738309	0.500937	0.709575	0.534772	0.184966	0.183188
POLG2	DNA polymerase gamma 2, accessory subunit	1.13407	0.611892	0.815544	0.35783	0.890979	0.5294
CDK2	cyclin dependent kinase 2	0.62592	0.608357	0.717009	0.591158	0.427273	0.443839
GTF2H2	general transcription factor IIH subunit 2	0.981957	0.585704	0.861051	0.413959	0.731604	0.67873
AMPD3	adenosine monophosphate deaminase 3	1.62037	2.06724	1.22535	3.34436	0.465969	3.4337
ARHGAP19	Rho GTPase activating protein 19	0.959103	0.582131	1.10621	0.515512	0.545269	0.678866
NSD2	nuclear receptor binding SET domain protein 2	0.85173	0.545938	0.724882	0.771608	0.485712	0.456379
CKS1B	CDC28 protein kinase regulatory subunit 1B	0.708875	0.640905	0.631472	0.486331	0.320009	0.320776
RPA3	replication protein A3	0.68301	0.555785	0.794345	0.559861	0.366177	0.379267
ORC6	origin recognition complex subunit 6	0.806418	0.467855	0.751442	0.334608	0.433625	0.289421
PARPBP	PARP1 binding protein	0.961902	0.486369	0.806551	0.420678	0.316013	0.397544
ACP6	acid phosphatase 6, lysophosphatidic	1.09938	0.579096	0.762149	0.582001	1.4627	0.589853
PAK3	p21 (RAC1) activated kinase 3	0.974851	0.32868	1.05324	0.763878	1.44538	0.377757
MRE11	MRE11 homolog, double strand break repair nuclease	0.959587	0.583256	0.789249	0.833505	0.385855	0.589094
MRPL22	mitochondrial ribosomal protein L22	1.3068	0.646119	0.850807	0.806429	0.744879	0.618722
DUS4L	dihydrouridine synthase 4 like	0.930697	0.558477	0.785284	0.694291	0.753462	0.526567
LBR	lamin B receptor	1.02454	0.601787	0.635501	0.481507	0.287369	0.233259
MLKL	mixed lineage kinase domain like pseudokinase	1.12373	0.592481		0.749449	0.676015	0.462219
HEG1	heart development protein with EGF like domains 1	0.799827	1.66163	1.19171	1.23631	1.3404	1.84666
PLPP1	phospholipid phosphatase 1	1.66118	1.49738	2.13558	1.45132	1.16182	0.912771
GCSH	glycine cleavage system protein H	1.08392	0.623852	0.832805	0.606619	0.756231	0.673412
TLE4	TLE family member 4, transcriptional corepressor	1.11247	1.75382	1.78941	1.26659	1.69918	0.936349
ATOSA	atos homolog A	1.41859	1.80924		1.34994	1.80069	1.62128
TAF5	TATA-box binding protein associated factor 5	0.998755	0.512025	0.777683	0.313846	0.427126	0.47131
KNL1	kinetochore scaffold 1	0.968376	0.375007	1.02729	0.380562	0.377922	0.486199
GINS3	GINS complex subunit 3	0.861818	0.513995	0.69461	1.11247	0.426059	0.395677
MRPL39	mitochondrial ribosomal protein L39	1.20659	0.66532	0.838621	0.694694	0.513304	0.611131
FCGRT	Fc gamma receptor and transporter	1.24942	1.55872	1.84301	1.50413	1.5763	1.14899
CBX1	chromobox 1	1.262	0.658818	0.883753	0.417576	0.625687	0.647837
MRPS26	mitochondrial ribosomal protein S26	1.13757	0.668105		0.496309	0.796801	0.69509
AGPAT5	1-acylglycerol-3-phosphate O-acyltransferase 5	1.11683	0.648736	0.820175	0.6963	0.903661	0.321698
MZT1	mitotic spindle organizing protein 1	0.715684	0.667589		0.767282	0.48917	0.562855
FAM200C	family with sequence similarity 200 member C	1.00371	0.456356	0.733538	0.377756	0.655843	0.367126
SNRPG	small nuclear ribonucleoprotein polypeptide G	1.06618	0.665995	0.859727	0.796378	0.7141	0.562627
MRPS9	mitochondrial ribosomal protein S9	0.877949	0.653201		0.671401	0.606791	0.615009
HLTF	helicase like transcription factor	1.18626	0.595679	1.04012	0.6159	0.792854	0.491565
SNHG12	small nucleolar RNA host gene 12	1.23726	0.631161		0.253689	0.684663	0.31924
RAD1	RAD1 checkpoint DNA exonuclease	0.748804	0.582649	1.14504	0.549871	0.327586	0.656762
CFAP251	cilia and flagella associated protein 251	0.967607	1.40573		1.16945	1.28862	1.70795
MSANTD2	Myb/SANT DNA binding domain containing 2	1.53362	0.59136	0.833555	0.668852	0.758316	0.526804
KRT7	keratin 7	0.976807	0.709788	0.0617937	0.45095	0.465353	1.06921
KLHL23	kelch like family member 23	1.18061	0.543236	0.883235	0.213448	0.491654	0.534047
CDC25C	cell division cycle 25C	0.851258	0.669036	0.77797	0.393241	0.311929	0.297932
DCK	deoxycytidine kinase	0.713266	0.565572	0.898437	0.701973	0.482328	0.639616
REEP2	receptor accessory protein 2	0.885832	1.52404	1.53096	1.1992	0.958443	1.09139
SSH3	slingshot protein phosphatase 3	0.928382	1.38368	0.879018	1.20569	0.879481	1.43786
APOE	apolipoprotein E	1.16596	1.64618	1.1488	1.34044	2.84751	0.681171
C9orf40	chromosome 9 open reading frame 40	0.950646	0.608225	1.18412	0.404348	0.588596	0.494451
ALMS1	ALMS1 centrosome and basal body associated protein	1.01049	0.626544	1.14292	0.562517	0.442591	0.543166
DPH5-DT	DPH5 divergent transcript	0.896937	0.545292		0.380945	0.397159	0.471604
MASTL	microtubule associated serine/threonine kinase like	0.990404	0.531281		0.544671	0.237551	0.357178
GPALPP1	GPALPP motifs containing 1	0.870933	0.568236	1.00372	0.541412	0.814953	0.662703
FXN	frataxin	0.870494	0.678307	0.835523	0.652568	0.97926	0.643756
CASP6	caspase 6	0.919557	0.74836	1.07224	0.794392	0.569334	0.505935
ENO2	enolase 2	0.993591	0.606259	0.715675	0.477766	0.62167	0.305343
HNRNPU	heterogeneous nuclear ribonucleoprotein U	0.810023	0.725552	0.770861	0.792213	0.640084	0.619952
MGME1	mitochondrial genome maintenance exonuclease 1	0.883314	0.71663		0.702137	0.607696	0.464584
ACYP1	acylphosphatase 1	1.04982	0.615702	0.997388	0.581835	0.462862	0.43863
IMPDH2	inosine monophosphate dehydrogenase 2	1.19611	0.739907	0.620963	0.603535	0.592723	0.677424
HNRNPF	heterogeneous nuclear ribonucleoprotein F	0.98389	0.719673	0.676741	0.740996	0.553969	0.630629
PPP1CC	protein phosphatase 1 catalytic subunit gamma	1.01741	0.716275	0.839853	0.736073	0.654621	0.627943
MAP3K7CL	MAP3K7 C-terminal like	0.649948	1.44374	0.604211	2.3995	0.653624	2.97971
MTRFR	mitochondrial translation release factor in rescue	1.21905	0.737122		0.524477	0.9328	0.624913
APAF1	apoptotic peptidase activating factor 1	0.928435	0.634796	0.88487	0.621449	0.555325	0.430481
MRPS31	mitochondrial ribosomal protein S31	1.43091	0.710603	0.923927	0.394629	0.711654	0.57209
FBL	fibrillarin	0.792664	0.782132	0.609171	0.590512	0.485431	0.47215
NDUFAF2	NADH:ubiquinone oxidoreductase complex assembly factor 2	0.922864	0.712458		0.83395	0.756255	0.635847
SNHG21	small nucleolar RNA host gene 21	0.885431	0.711513		0.721225	0.674059	0.577539
B3GALT4	beta-1,3-galactosyltransferase 4	1.02205	1.56136	2.00734	1.60585	0.63418	0.995039
MTERF3	mitochondrial transcription termination factor 3	1.51246	0.707937	0.908541	0.229369	0.573437	0.638416
SDHAF3	succinate dehydrogenase complex assembly factor 3	1.15483	0.768171	1.03346	0.413138	0.493689	0.533519
DFFB	DNA fragmentation factor subunit beta	1.07528	0.758718	0.898614	0.447951	0.661175	0.602412
PABPC4	poly(A) binding protein cytoplasmic 4	0.898288	0.793939	0.611756	0.841681	0.746448	0.982114
ALG10B	ALG10 alpha-1,2-glucosyltransferase B	1.06404	0.615162		0.447369	0.517231	0.494174
HDHD5	haloacid dehalogenase like hydrolase domain containing 5	1.26744	0.741215	0.896342	0.657164	0.69496	0.519956
POT1	protection of telomeres 1	0.9655	0.74536	0.882452	0.549151	0.599699	0.653527
FASTKD3	FAST kinase domains 3	1.18128	0.69429	1.15048	0.66438	0.609816	0.653057
PTMA	prothymosin alpha	1.20464	0.784642	0.630062	0.775374	0.61249	0.383417
CALCOCO1	calcium binding and coiled-coil domain 1	1.20985	1.38482	0.883871	1.4174	1.18102	1.48644
CDK5RAP2	CDK5 regulatory subunit associated protein 2	0.974503	0.78938	0.722733	0.866294	0.884884	0.543447
H2BC12	H2B clustered histone 12	1.13058	1.38121	2.20709	1.80776	4.05092	1.57278
PSMG4	proteasome assembly chaperone 4	1.01049	0.695408		0.822762	0.643149	0.613803
GGCT	gamma-glutamylcyclotransferase	0.993235	0.755705	0.832301	0.656828	0.423929	0.612152
HNRNPA2B1	heterogeneous nuclear ribonucleoprotein A2/B1	0.851973	0.76902	0.809124	0.738814	0.560553	0.498786
TRRAP	transformation/transcription domain associated protein	1.01851	0.765134	0.916332	0.699643	0.717169	0.717283
LYSMD3	LysM domain containing 3	1.28707	0.74217		0.672196	0.859938	0.661271
PARP4	poly(ADP-ribose) polymerase family member 4	1.1678	0.797546	0.94243	0.839718	1.10015	0.539391
PRPS2	phosphoribosyl pyrophosphate synthetase 2	0.932088	0.709522	0.916637	0.683961	0.227566	1.05452
HNRNPD	heterogeneous nuclear ribonucleoprotein D	0.954046	0.757262	0.833087	0.725226	0.503778	0.576872
TRMT13	tRNA methyltransferase 13 homolog	0.920746	0.771108	0.948795	0.320322	0.524509	0.549074
FANCL	FA complementation group L	1.43195	0.715534	0.96877	0.348644	0.368883	0.57528
ZEB1-AS1	ZEB1 antisense RNA 1	0.808691	0.637445		0.444154	0.729398	0.564314
LSM7	LSM7 homolog, U6 small nuclear RNA and mRNA degradation associated	0.767581	0.809433	0.867631	0.837365	0.832446	0.586367
RNF138	ring finger protein 138	1.09277	0.780909	0.943123	0.862526	0.432544	0.519937
ADORA2B	adenosine A2b receptor	1.08919	0.784641	0.970248	0.693737	0.467513	0.3326
LRRC17	leucine rich repeat containing 17	0.985654	0.71628	0.228423	0.0418496	1.58553	0.424629
ZNF738	zinc finger protein 738	0.74439	0.698086		0.491068	0.485038	0.546558
ABHD3	abhydrolase domain containing 3, phospholipase	0.952972	0.791989	1.30017	0.458512	0.532572	0.435846
RIC8B	RIC8 guanine nucleotide exchange factor B	1.05203	0.732539	1.06914	0.396165	1.01071	0.696796
SULT1A1	sulfotransferase family 1A member 1	1.08409	1.2268	0.604544	0.633976	0.561405	0.494611
CDC25B	cell division cycle 25B	0.680561	0.821503	0.857681	0.665862	0.536553	0.339714
CNRIP1	cannabinoid receptor interacting protein 1	0.930467	0.727402		0.777162	0.997773	0.70353
THG1L	tRNA-histidine guanylyltransferase 1 like	0.902174	0.783951	0.865406	0.785673	0.850861	0.625214
APH1B	aph-1 homolog B, gamma-secretase subunit	1.04509	1.30931	1.05443	1.58707	1.09978	1.48751
PRORP	protein only RNase P catalytic subunit	0.958636	0.838082	1.17673	0.786466	0.814319	0.704519
SLX4IP	SLX4 interacting protein	0.919484	0.784595		0.541942	0.659625	0.629728
ARL6IP1	ADP ribosylation factor like GTPase 6 interacting protein 1	1.02486	0.819302	0.712226	0.902451	0.675372	0.482829
CRLS1	cardiolipin synthase 1	0.98615	0.833992		0.830567	0.597389	0.695351
LINC02915	long intergenic non-protein coding RNA 2915	0.88896	1.20998		1.46315	1.04403	1.93547
MIR1244-1	microRNA 1244-1	1.08294	0.837342	0.791795	0.790035	0.592573	0.588884
GON7	GON7 subunit of KEOPS complex	0.966295	0.751051		0.806731	0.598217	0.57174
ZNF680	zinc finger protein 680	1.08789	0.775815		0.535603	0.6557	0.587303
LYSET	lysosomal enzyme trafficking factor	1.19763	0.832082	0.838849	0.84114	0.785015	0.46943
ZNF74	zinc finger protein 74	1.08235	0.83542	0.959052	0.660697	0.961575	0.645714
KHDRBS1	KH RNA binding domain containing, signal transduction associated 1	0.960067	0.84741	0.822161	0.817898	0.654472	0.626272
EIF4A3	eukaryotic translation initiation factor 4A3	1.0003	0.826958	0.839938	0.851994	0.490421	0.580397
ACOX2	acyl-CoA oxidase 2	1.06244	0.776841	0.436733	0.774126	0.903246	1.33008
INTS2	integrator complex subunit 2	1.10395	0.802061		0.348065	0.45549	0.549023
DNMT3B	DNA methyltransferase 3 beta	0.885532	0.791467	0.895479	0.481075	0.561001	0.689188
NBL1	NBL1, DAN family BMP antagonist	1.44034	1.19029	1.67885	1.65337	1.29378	0.936808
ALKBH2	alkB homolog 2, alpha-ketoglutarate dependent dioxygenase	1.12693	0.830218		0.682211	0.569858	0.609569
KPNA2	karyopherin subunit alpha 2	0.952663	0.840855	0.707357	0.664551	0.63467	0.479406
CTNNBL1	catenin beta like 1	1.09781	0.811649	0.895096	0.774281	0.687099	0.640819
PITPNA-AS1	PITPNA antisense RNA 1	1.09006	0.798355		0.700775	0.810353	0.658614
EFCAB7	EF-hand calcium binding domain 7	1.10354	0.800592		0.266333	0.84033	0.580547
HAUS4	HAUS augmin like complex subunit 4	0.975909	0.855951	0.881116	0.680671	0.414174	0.581974
RBM5	RNA binding motif protein 5	1.01204	0.838458	0.781134	0.606961	1.05345	0.699895
TALAM1	TALAM1 transcript, MALAT1 antisense RNA	2.19649	1.32202		1.50787	1.29228	1.86382
SLC22A4	solute carrier family 22 member 4	2.23548	1.22276	2.05909	2.03059	0.853507	2.80068
TMEM177	transmembrane protein 177	0.992209	0.759553	0.787003	0.381084	0.746253	0.60483
ZUP1	zinc finger containing ubiquitin peptidase 1	1.09763	0.86253		0.750345	0.649289	0.680794
PHACTR2	phosphatase and actin regulator 2	1.15448	0.978813	1.57222	1.14972	0.944245	2.6556
NXPH3	neurexophilin 3	0.953878	1.01311	1.80861	1.32576	1.02353	1.65264
STAMBP	STAM binding protein	1.16937	0.903765	0.61712	0.766189	0.65779	0.604519
GPSM2	G protein signaling modulator 2	1.00872	0.904509	0.7159	0.671354	0.251417	0.242674
EMP2	epithelial membrane protein 2	0.665224	0.918372	1.35747	0.8746	0.201769	0.486132
